# Supplementary material for: Cellular basis of omentum activation and expansion revealed by single-cell RNA sequencing using a parabiosis model
Source: Sci Rep. 2021 Jul 6;11:13958. doi: 10.1038/s41598-021-93330-5 (PMC8260800; doi:10.1038/s41598-021-93330-5)
Supplement: Supplementary file 1 — Supplementary Information 1. [file 41598_2021_93330_MOESM1_ESM.xls]

## Sheet: cluster0
	p_val	avg_logFC	pct.1	pct.2	p_val_adj	cluster	gene
1	0	2.49745	0.965	0.18	0	0	Slc7a11
2	0	2.33438	0.955	0.111	0	0	Il1f9
3	0	2.29768	0.986	0.297	0	0	Cd9
4	0	2.28911	0.926	0.135	0	0	Acod1
5	0	2.26284	0.936	0.193	0	0	Basp1
6	0	2.12239	0.989	0.265	0	0	Clec4d
7	5.09663e-295	1.72735	0.934	0.215	9.41654e-291	0	Ptafr
8	1.00239e-293	2.10497	0.979	0.28	1.85201e-289	0	Clec4e
9	6.60296e-293	1.68271	0.948	0.253	1.21996e-288	0	Ninj1
10	6.42654e-290	1.67631	0.982	0.296	1.18737e-285	0	Lilrb4
11	4.46335e-283	2.11027	0.979	0.314	8.24648e-279	0	Slpi
12	3.78976e-278	1.7287	0.948	0.23	7.00196e-274	0	Tnfaip2
13	1.38496e-275	1.564	0.962	0.358	2.55885e-271	0	Card19
14	1.62199e-274	1.92366	0.948	0.294	2.99679e-270	0	Marcksl1
15	2.16002e-273	1.69202	0.975	0.348	3.99086e-269	0	Marcks
16	3.04568e-272	1.59402	0.902	0.14	5.62719e-268	0	Mmp9
17	1.26767e-267	1.87315	0.999	0.985	2.34215e-263	0	Fth1
18	1.78372e-265	1.65036	0.786	0.088	3.29559e-261	0	Hcar2
19	2.09344e-265	1.80144	0.987	0.591	3.86783e-261	0	Txn1
20	3.52438e-265	1.41185	0.937	0.182	6.51165e-261	0	Csf3r
21	4.13995e-264	1.50891	0.971	0.285	7.64898e-260	0	Gsr
22	5.55682e-264	1.56462	0.931	0.246	1.02668e-259	0	Lilr4b
23	5.45301e-262	2.60047	0.95	0.347	1.0075e-257	0	Cxcl2
24	2.03948e-259	1.64686	0.982	0.379	3.76815e-255	0	Msrb1
25	2.52318e-259	1.86374	0.989	0.935	4.66183e-255	0	Ftl1
26	2.46259e-258	1.9038	0.891	0.199	4.54988e-254	0	Il1rn
27	7.32854e-258	1.44831	0.929	0.222	1.35402e-253	0	C5ar1
28	1.88044e-257	1.97469	0.993	0.537	3.47431e-253	0	S100a8
29	4.61431e-256	2.4944	0.784	0.117	8.5254e-252	0	Ccl3
30	7.66351e-255	1.60685	0.966	0.288	1.41591e-250	0	Mpeg1
31	1.66302e-253	1.71049	0.985	0.552	3.07259e-249	0	Prdx5
32	1.86619e-253	1.79234	0.838	0.177	3.44797e-249	0	Gclm
33	2.69159e-252	1.60007	0.994	0.441	4.97299e-248	0	Cebpb
34	3.08422e-251	1.63719	0.952	0.258	5.6984e-247	0	Pla2g7
35	1.39626e-249	1.80904	0.929	0.309	2.57973e-245	0	Creg1
36	1.07843e-248	1.52201	0.996	0.433	1.99251e-244	0	Tyrobp
37	1.65538e-247	1.5731	0.913	0.227	3.05848e-243	0	Mxd1
38	1.14559e-243	1.31405	0.965	0.319	2.11659e-239	0	Grina
39	1.36224e-242	1.63487	0.961	0.293	2.51688e-238	0	Il1b
40	5.64082e-241	1.39467	0.979	0.706	1.0422e-236	0	Aldoa
41	7.07947e-241	1.86987	0.812	0.133	1.308e-236	0	Lcn2
42	8.53345e-240	1.45973	0.892	0.29	1.57664e-235	0	Ehd1
43	1.20605e-238	1.42664	0.973	0.407	2.22829e-234	0	Cd44
44	1.25345e-237	1.53083	0.978	0.432	2.31587e-233	0	Ctsd
45	6.30156e-237	1.36777	0.996	0.93	1.16428e-232	0	Srgn
46	1.5808e-235	1.80106	0.682	0.066	2.92068e-231	0	Csf1
47	1.11463e-232	1.50711	0.975	0.686	2.05939e-228	0	Taldo1
48	1.32687e-232	1.35131	0.849	0.184	2.45153e-228	0	C3
49	2.44923e-232	1.5417	0.978	0.489	4.52519e-228	0	S100a9
50	1.29707e-230	1.39584	0.801	0.146	2.39647e-226	0	Fpr2
51	1.60023e-229	1.50564	0.87	0.203	2.95658e-225	0	Ier3
52	2.70745e-229	1.89954	0.801	0.165	5.00228e-225	0	Clec4n
53	1.44613e-226	1.5018	0.979	0.594	2.67186e-222	0	Neat1
54	1.84706e-225	1.61851	0.91	0.253	3.41262e-221	0	Cd14
55	3.46684e-225	1.49326	0.683	0.071	6.40532e-221	0	Chil1
56	3.6956e-224	1.34818	0.784	0.119	6.82798e-220	0	Hdc
57	6.10947e-224	1.56208	0.731	0.11	1.12879e-219	0	Fpr1
58	4.6217e-223	1.34592	0.929	0.373	8.53905e-219	0	Nfe2l2
59	8.39876e-223	1.39076	0.892	0.313	1.55175e-218	0	Pgd
60	1.01831e-220	1.49522	0.791	0.129	1.88142e-216	0	Wfdc21
61	3.45536e-219	1.47661	0.964	0.499	6.38413e-215	0	Plek
62	1.30428e-218	1.45094	0.978	0.668	2.40979e-214	0	Atp6v0c
63	1.44451e-218	2.09001	0.741	0.141	2.66887e-214	0	Ccrl2
64	2.4759e-218	1.28677	0.972	0.591	4.57446e-214	0	Pkm
65	6.49414e-218	1.36541	0.93	0.297	1.19986e-213	0	Lst1
66	2.06612e-217	1.97812	0.966	0.641	3.81737e-213	0	Nfkbia
67	2.07487e-216	1.30591	0.744	0.145	3.83353e-212	0	Fas
68	3.15391e-216	1.29997	0.814	0.189	5.82717e-212	0	Igsf6
69	5.08461e-215	1.32988	0.993	0.361	9.39432e-211	0	Fcer1g
70	1.33943e-213	1.52217	0.901	0.371	2.47472e-209	0	Samsn1
71	1.06585e-212	1.28805	0.789	0.195	1.96926e-208	0	Abr
72	1.82113e-209	1.59663	0.938	0.542	3.36471e-205	0	2810474O19Rik
73	2.55281e-208	1.27743	0.814	0.229	4.71657e-204	0	Snx10
74	1.78629e-203	2.04607	0.706	0.129	3.30035e-199	0	Tnf
75	5.57687e-203	1.64699	0.881	0.33	1.03038e-198	0	Gadd45b
76	1.72995e-202	1.28687	0.985	0.73	3.19626e-198	0	S100a11
77	1.95136e-202	1.40015	0.965	0.519	3.60534e-198	0	Pim1
78	3.86946e-200	1.55664	0.903	0.471	7.14922e-196	0	Esd
79	2.77119e-198	1.32385	0.62	0.061	5.12005e-194	0	Mrgpra2b
80	1.45072e-195	1.28448	0.704	0.131	2.68034e-191	0	Nlrp3
81	5.99784e-195	1.3729	0.975	0.504	1.10816e-190	0	S100a6
82	3.02986e-194	1.27893	0.91	0.485	5.59797e-190	0	Bri3
83	7.38573e-190	1.57732	0.861	0.414	1.36459e-185	0	Sqstm1
84	3.91984e-189	1.51334	0.92	0.424	7.2423e-185	0	Cstb
85	2.19092e-183	1.63279	0.65	0.095	4.04795e-179	0	Asprv1
86	2.8505e-183	1.35273	0.873	0.356	5.26659e-179	0	Fbxl5
87	1.0353e-179	1.5233	0.748	0.231	1.91282e-175	0	Nampt
88	3.22408e-174	1.43644	0.828	0.331	5.95681e-170	0	Txnrd1
89	3.519e-173	1.32494	0.815	0.282	6.5017e-169	0	Lipa
90	7.53368e-172	1.29306	0.618	0.087	1.39192e-167	0	G0s2
91	5.01098e-171	2.59479	0.636	0.12	9.25829e-167	0	Ccl4
92	3.32019e-169	1.28101	0.906	0.534	6.13438e-165	0	Rab7
93	1.8234e-165	1.37634	0.609	0.104	3.36891e-161	0	F630028O10Rik
94	1.379e-157	1.70896	0.566	0.075	2.54784e-153	0	Stfa2l1
95	2.32054e-152	1.58551	0.634	0.126	4.28743e-148	0	Ptgs2
96	3.3746e-144	1.35134	0.759	0.266	6.23491e-140	0	Nfkbiz
97	4.77771e-138	1.275	0.716	0.237	8.8273e-134	0	Tnfaip3
98	5.31558e-135	1.66254	0.494	0.064	9.82106e-131	0	Gm5483
99	4.02513e-129	1.31654	0.783	0.378	7.43684e-125	0	Sod2
100	1.44131e-117	1.31815	0.615	0.195	2.66296e-113	0	Ero1l

## Sheet: cluster1
	p_val	avg_logFC	pct.1	pct.2	p_val_adj	cluster	gene
1	2.8595e-272	1.53309	0.981	0.292	5.2832e-268	1	Cd79b
2	6.98962e-242	1.51498	0.935	0.252	1.2914e-237	1	Ighd
3	6.20594e-238	1.38264	0.958	0.258	1.14661e-233	1	Ms4a1
4	5.78251e-237	1.45755	0.975	0.305	1.06838e-232	1	Cd79a
5	2.79474e-230	1.33499	0.942	0.258	5.16356e-226	1	Bank1
6	7.75842e-220	1.30665	0.926	0.269	1.43344e-215	1	Ralgps2
7	8.02617e-219	1.41781	0.932	0.272	1.48292e-214	1	Ly6d
8	1.71275e-218	1.28849	0.915	0.257	3.16447e-214	1	Iglc3
9	1.53543e-216	0.77971	0.928	0.273	2.83686e-212	1	Iglc2
10	8.82427e-216	1.27304	0.983	0.282	1.63037e-211	1	Ebf1
11	7.21922e-199	1.27617	0.99	0.567	1.33382e-194	1	Cd74
12	2.88479e-197	1.22843	0.96	0.373	5.32994e-193	1	Mef2c
13	6.94943e-192	1.18798	0.859	0.241	1.28398e-187	1	Cd55
14	3.47534e-191	1.11431	0.876	0.244	6.42104e-187	1	H2-Ob
15	4.33935e-191	1.19142	0.844	0.226	8.01739e-187	1	Pax5
16	1.46435e-190	1.18249	0.991	0.468	2.70554e-186	1	H2-Aa
17	5.7822e-190	1.11801	0.859	0.237	1.06832e-185	1	H2-DMb2
18	3.08226e-185	1.23723	0.823	0.224	5.69479e-181	1	Bcl11a
19	2.28842e-183	1.11239	0.987	0.466	4.22808e-179	1	H2-Ab1
20	5.16582e-181	1.11259	0.984	0.429	9.54437e-177	1	H2-Eb1
21	6.58838e-174	1.08528	0.841	0.24	1.21727e-169	1	Scd1
22	3.64437e-167	0.944466	0.968	0.721	6.73333e-163	1	Cd37
23	4.878e-165	1.07816	0.758	0.188	9.0126e-161	1	Gm31243
24	4.32997e-164	1.08095	0.696	0.168	8.00006e-160	1	Tnfrsf13c
25	6.75299e-164	1.07102	0.812	0.22	1.24768e-159	1	Fcmr
26	8.35043e-160	1.12232	0.714	0.17	1.54282e-155	1	Vpreb3
27	2.18992e-158	1.07888	0.921	0.483	4.04609e-154	1	Foxp1
28	2.14226e-157	1.11133	0.704	0.18	3.95803e-153	1	Btla
29	1.74176e-156	1.00927	0.733	0.195	3.21808e-152	1	Cd22
30	1.35221e-150	0.965871	0.967	0.739	2.49835e-146	1	Rps20
31	1.44362e-150	1.08833	0.671	0.153	2.66723e-146	1	Fcer2a
32	2.26934e-149	1.00888	0.704	0.193	4.19284e-145	1	Siglecg
33	3.29819e-149	1.04289	0.688	0.176	6.09374e-145	1	Chchd10
34	4.76059e-149	0.847776	0.984	0.745	8.79567e-145	1	Ly6e
35	1.27422e-148	0.838846	0.981	0.938	2.35424e-144	1	Rpl18a
36	5.41477e-145	0.922241	0.978	0.889	1.00043e-140	1	Rps24
37	3.10791e-144	0.909181	0.916	0.383	5.74217e-140	1	Ets1
38	6.26987e-143	0.886226	0.857	0.291	1.15842e-138	1	Ptprcap
39	2.54338e-142	0.869542	0.977	0.757	4.69915e-138	1	Rps19
40	1.9597e-141	0.911241	0.732	0.205	3.62075e-137	1	Cd19
41	1.91689e-140	0.801943	0.977	0.967	3.54165e-136	1	Rps27
42	3.22949e-138	0.838243	0.991	0.875	5.9668e-134	1	Rpl13
43	5.17107e-138	0.905528	0.7	0.185	9.55406e-134	1	Fcrla
44	9.76569e-138	0.868511	0.971	0.902	1.80431e-133	1	Rps21
45	2.7306e-137	0.776876	0.983	0.936	5.04506e-133	1	Rpl37a
46	6.72613e-137	0.825672	0.991	0.871	1.24272e-132	1	Rpl13a
47	9.1702e-137	1.01381	0.773	0.257	1.69429e-132	1	BE692007
48	4.79507e-135	0.939578	0.769	0.263	8.85937e-131	1	Gimap1
49	3.14595e-134	1.01537	0.762	0.308	5.81245e-130	1	Swap70
50	1.52033e-133	0.827629	0.967	0.873	2.80897e-129	1	Rpl21
51	2.79897e-133	0.785221	0.978	0.843	5.17138e-129	1	Rpl8
52	1.73761e-132	0.893824	0.978	0.663	3.21042e-128	1	Rpl12
53	8.51623e-132	0.773973	0.978	0.934	1.57346e-127	1	Rpl27a
54	1.75655e-131	0.84105	0.973	0.686	3.24539e-127	1	Rps4x
55	1.99066e-129	0.832804	0.958	0.778	3.67793e-125	1	Rps5
56	1.80871e-128	0.765155	0.968	0.909	3.34177e-124	1	Rpl38
57	2.63199e-128	0.978766	0.554	0.108	4.86286e-124	1	Cr2
58	1.00156e-127	0.836031	0.954	0.755	1.85049e-123	1	Rpl36
59	9.79286e-127	0.822049	0.973	0.656	1.80933e-122	1	Rps18
60	7.86279e-126	0.87365	0.638	0.182	1.45273e-121	1	Gga2
61	4.84566e-125	0.805726	0.987	0.7	8.95284e-121	1	Rpsa
62	8.12398e-125	0.802231	0.975	0.867	1.50099e-120	1	Rps7
63	2.32285e-124	0.86737	0.818	0.342	4.29169e-120	1	H2-DMa
64	5.64037e-124	0.829915	0.802	0.303	1.04211e-119	1	Gimap6
65	9.86883e-123	0.767372	0.974	0.913	1.82336e-118	1	Rpl30
66	1.7907e-122	0.795525	0.974	0.846	3.30849e-118	1	Rps15a
67	1.87438e-122	0.775388	0.967	0.883	3.46311e-118	1	Rpl19
68	6.17901e-121	0.787817	0.973	0.606	1.14163e-116	1	Rpl10a
69	1.71973e-120	1.0449	0.73	0.286	3.17738e-116	1	Fchsd2
70	1.36514e-119	0.987555	0.641	0.187	2.52224e-115	1	Zfp318
71	8.11338e-119	0.765725	0.965	0.905	1.49903e-114	1	Rps13
72	3.42339e-118	0.864146	0.636	0.182	6.32505e-114	1	H2-Oa
73	1.82199e-117	0.786892	0.947	0.579	3.36631e-113	1	Mbnl1
74	3.64121e-115	0.879139	0.628	0.187	6.7275e-111	1	Ciita
75	5.18826e-115	0.816579	0.675	0.233	9.58582e-111	1	Ptp4a3
76	7.19705e-115	0.763352	0.968	0.771	1.32973e-110	1	Rpl32
77	9.17626e-114	0.775883	0.957	0.863	1.69541e-109	1	Rpl39
78	1.10613e-112	0.880372	0.844	0.432	2.04368e-108	1	Pou2f2
79	7.45115e-112	0.848239	0.775	0.295	1.37667e-107	1	Ablim1
80	1.19484e-111	0.764628	0.962	0.589	2.20759e-107	1	Rpl3
81	1.13713e-110	0.765127	0.788	0.328	2.10096e-106	1	Ly86
82	4.44248e-110	0.847068	0.758	0.372	8.20793e-106	1	Snx2
83	5.20155e-109	0.869039	0.733	0.313	9.61038e-105	1	Rhoh
84	7.71836e-109	0.883803	0.762	0.37	1.42604e-104	1	Lbh
85	3.03053e-108	0.889092	0.616	0.195	5.59921e-104	1	Ikzf3
86	2.71927e-106	0.850716	0.672	0.258	5.02412e-102	1	Hvcn1
87	5.51669e-106	0.874941	0.752	0.332	1.01926e-101	1	Man1a
88	1.60142e-105	0.81257	0.597	0.192	2.95878e-101	1	Rnase6
89	2.7839e-104	0.900503	0.885	0.585	5.14353e-100	1	Macf1
90	7.49822e-103	0.896596	0.711	0.289	1.38537e-98	1	Cmah
91	1.77912e-102	0.886396	0.587	0.183	3.28711e-98	1	B3gnt5
92	2.81315e-99	0.819979	0.646	0.25	5.19758e-95	1	Tnfrsf13b
93	2.6061e-98	0.831487	0.547	0.155	4.81503e-94	1	Bach2
94	3.42731e-98	0.837113	0.756	0.405	6.3323e-94	1	Apobec3
95	4.99841e-89	0.79045	0.668	0.334	9.23506e-85	1	Pxk
96	9.35605e-88	0.77636	0.657	0.277	1.72862e-83	1	Irf8
97	2.69416e-84	0.76338	0.707	0.324	4.97774e-80	1	Ifi203
98	5.25479e-83	0.782003	0.651	0.309	9.70875e-79	1	Filip1l
99	9.03081e-78	0.767354	0.381	0.079	1.66853e-73	1	Gm30211
100	1.93719e-34	0.778415	0.394	0.175	3.57915e-30	1	Iglc1

## Sheet: cluster2
	p_val	avg_logFC	pct.1	pct.2	p_val_adj	cluster	gene
1	0	2.24557	0.926	0.056	0	2	Ccl9
2	0	1.65248	0.894	0.021	0	2	Pid1
3	0	1.62907	0.732	0.012	0	2	F13a1
4	0	1.57484	0.768	0.013	0	2	Mafb
5	0	1.52256	0.898	0.02	0	2	Lrp1
6	0	1.31562	0.849	0.034	0	2	Clec4a1
7	0	1.30888	0.764	0.02	0	2	Aif1
8	0	1.29066	0.782	0.012	0	2	Msr1
9	0	1.29033	0.796	0.021	0	2	Ms4a6d
10	0	1.19175	0.764	0.019	0	2	Trem2
11	1.13523e-302	1.48456	0.852	0.048	2.09746e-298	2	Clec4a3
12	2.1125e-293	0.895114	0.754	0.028	3.90305e-289	2	Plxnd1
13	2.16133e-285	3.15019	0.905	0.084	3.99327e-281	2	Fn1
14	1.91229e-280	1.46704	0.648	0.014	3.53315e-276	2	Mmp14
15	3.88953e-276	0.91402	0.609	0.008	7.18629e-272	2	Sdc3
16	1.73643e-269	1.16744	0.634	0.014	3.20823e-265	2	Cx3cr1
17	6.10806e-269	1.91171	0.898	0.088	1.12852e-264	2	Ms4a6c
18	8.5215e-268	1.2797	0.796	0.046	1.57443e-263	2	Mt1
19	5.62386e-267	2.05241	0.827	0.059	1.03906e-262	2	Ccr2
20	9.82234e-266	0.902775	0.634	0.015	1.81478e-261	2	Cxcl16
21	1.51894e-251	1.61115	0.577	0.011	2.80639e-247	2	Vcan
22	5.89332e-240	2.20685	0.958	0.137	1.08885e-235	2	S100a4
23	2.40015e-236	0.931081	0.62	0.023	4.43451e-232	2	Emp1
24	7.93779e-236	0.892309	0.539	0.009	1.46659e-231	2	C3ar1
25	7.90663e-231	0.902703	0.496	0.005	1.46083e-226	2	Cfh
26	1.06033e-220	0.873379	0.69	0.043	1.95907e-216	2	Ccdc88a
27	4.58119e-214	1.93026	0.94	0.172	8.46421e-210	2	Ahnak
28	3.56872e-202	1.50651	0.965	0.209	6.59357e-198	2	Anxa5
29	2.02164e-198	1.83121	0.556	0.026	3.73518e-194	2	Chil3
30	5.82104e-193	0.897814	0.877	0.124	1.0755e-188	2	Tmem256
31	6.32428e-189	1.61555	0.908	0.16	1.16847e-184	2	Lgmn
32	2.02431e-188	1.26643	0.627	0.046	3.74012e-184	2	Apoc2
33	8.60393e-188	1.33038	0.965	0.216	1.58966e-183	2	Dbi
34	1.2796e-183	0.864356	0.444	0.01	2.36418e-179	2	Dab2
35	1.92786e-183	1.11231	0.725	0.08	3.56192e-179	2	Anxa3
36	2.78544e-183	1.3031	0.891	0.139	5.14638e-179	2	Lgals1
37	4.14433e-182	1.19814	0.725	0.073	7.65706e-178	2	Tmem176b
38	6.21649e-176	1.35149	0.968	0.238	1.14856e-171	2	Grn
39	1.17194e-160	1.36225	0.94	0.244	2.16527e-156	2	Csf1r
40	2.79231e-159	1.21352	0.754	0.109	5.15908e-155	2	Selenop
41	3.49064e-156	2.2533	0.528	0.04	6.44931e-152	2	Lpl
42	2.53088e-153	1.96967	0.979	0.574	4.67605e-149	2	Ctss
43	1.3699e-152	0.950565	0.641	0.067	2.53103e-148	2	Tmem176a
44	3.28961e-144	1.11425	0.937	0.273	6.07789e-140	2	Sh3bgrl
45	9.57102e-140	1.47046	0.968	0.365	1.76834e-135	2	Ifi30
46	1.74545e-137	1.63827	0.954	0.362	3.2249e-133	2	Ctsc
47	1.28176e-136	1.81474	0.972	0.377	2.36817e-132	2	Ifitm3
48	2.51209e-135	1.23597	0.993	0.502	4.64134e-131	2	Npc2
49	2.87574e-133	2.39556	0.891	0.3	5.31322e-129	2	Apoe
50	5.90795e-132	1.05541	0.81	0.174	1.09155e-127	2	Cfp
51	1.02918e-131	0.974403	0.954	0.321	1.90152e-127	2	Ctsa
52	1.75374e-129	2.31358	0.972	0.568	3.24022e-125	2	Lyz2
53	1.42855e-125	1.06966	0.662	0.098	2.6394e-121	2	Maf
54	3.09806e-124	1.61538	0.968	0.478	5.72398e-120	2	Cybb
55	1.26849e-122	1.08521	0.954	0.326	2.34366e-118	2	Atp1a1
56	2.60263e-122	1.22766	0.352	0.016	4.80862e-118	2	C1qc
57	1.40605e-121	1.5598	0.873	0.224	2.59782e-117	2	Ctsl
58	5.36583e-118	1.39828	0.877	0.279	9.9139e-114	2	Tgfbi
59	4.39208e-115	1.1937	0.94	0.347	8.11481e-111	2	Tagln2
60	1.11189e-114	1.74051	0.331	0.015	2.05433e-110	2	Ccl24
61	1.52238e-114	1.7008	0.419	0.035	2.81276e-110	2	C1qb
62	5.99783e-114	0.864485	0.919	0.262	1.10816e-109	2	Cd68
63	6.62296e-114	1.45729	0.993	0.79	1.22366e-109	2	Psap
64	1.26712e-112	1.28928	0.989	0.747	2.34113e-108	2	Gpx1
65	1.8132e-112	0.872644	0.887	0.27	3.35006e-108	2	P4hb
66	5.69882e-109	1.52916	0.408	0.036	1.05291e-104	2	Cd36
67	9.4275e-109	0.87877	0.803	0.205	1.74183e-104	2	Pld4
68	4.85781e-108	0.954112	0.94	0.295	8.97528e-104	2	Sirpa
69	6.98222e-105	1.35366	0.331	0.019	1.29003e-100	2	Arg1
70	2.44956e-102	1.39897	0.532	0.079	4.52581e-98	2	Thbs1
71	2.66417e-102	1.26699	0.915	0.315	4.92232e-98	2	Ccl6
72	9.76529e-102	1.46919	0.982	0.545	1.80424e-97	2	Crip1
73	9.92375e-101	1.00062	0.873	0.287	1.83351e-96	2	Fcgr2b
74	2.03526e-100	1.10766	0.901	0.334	3.76035e-96	2	Gngt2
75	9.08327e-100	1.46629	0.972	0.54	1.67823e-95	2	Vim
76	3.24302e-98	0.910037	0.94	0.389	5.99181e-94	2	Pdia3
77	4.92899e-97	1.1377	0.989	0.743	9.1068e-93	2	Cst3
78	3.71644e-96	1.50271	0.331	0.023	6.86649e-92	2	C1qa
79	2.22131e-95	0.944184	0.989	0.561	4.10409e-91	2	Lamp1
80	1.7287e-93	0.971856	0.982	0.674	3.19394e-89	2	Ucp2
81	6.36826e-93	0.855604	0.947	0.336	1.1766e-88	2	App
82	2.98179e-89	0.899137	0.968	0.504	5.50916e-85	2	Hsp90b1
83	3.25137e-88	0.942803	0.996	0.817	6.00723e-84	2	Hspa8
84	2.28573e-87	0.864682	0.982	0.628	4.22311e-83	2	Ctsz
85	6.07784e-87	0.962137	0.972	0.601	1.12294e-82	2	Emp3
86	1.95582e-78	0.953531	0.944	0.434	3.61357e-74	2	Lgals3
87	1.78239e-77	0.868148	0.944	0.511	3.29314e-73	2	Nme2
88	8.37036e-74	0.880058	0.954	0.579	1.54651e-69	2	Calr
89	1.28165e-73	0.98483	0.975	0.518	2.36797e-69	2	Zeb2
90	1.92016e-72	1.43212	0.299	0.029	3.54768e-68	2	Pf4
91	3.34446e-68	0.895062	0.908	0.454	6.17922e-64	2	Hif1a
92	9.30328e-66	2.30454	0.764	0.308	1.71887e-61	2	Spp1
93	2.46359e-64	1.02898	0.982	0.608	4.55172e-60	2	Prdx1
94	2.52344e-64	1.30579	0.37	0.058	4.66231e-60	2	Saa3
95	1.0191e-61	0.973652	0.989	0.593	1.88288e-57	2	Ctsb
96	1.46557e-61	1.15058	0.831	0.355	2.70779e-57	2	Fos
97	1.68537e-41	0.871304	0.729	0.35	3.11389e-37	2	Ifi27l2a
98	5.06753e-18	1.13291	0.651	0.461	9.36276e-14	2	Plac8
99	7.51754e-15	1.17947	0.993	0.996	1.38894e-10	2	Gm42418
100	2.71787e-10	0.946662	0.877	0.649	5.02153e-06	2	AY036118

## Sheet: cluster3
	p_val	avg_logFC	pct.1	pct.2	p_val_adj	cluster	gene
1	6.92394e-117	1.37316	0.781	0.184	1.27927e-112	3	Cd83
2	3.75501e-93	1.28904	0.878	0.339	6.93776e-89	3	Satb1
3	1.2984e-85	1.0572	0.987	0.426	2.39892e-81	3	Ebf1
4	2.52412e-73	0.981858	0.662	0.186	4.66356e-69	3	Ccr7
5	2.60699e-69	0.936871	0.979	0.492	4.81667e-65	3	Mef2c
6	8.24147e-64	0.849914	0.916	0.356	1.52269e-59	3	Scd1
7	6.64777e-62	0.748732	1	0.913	1.22824e-57	3	Rps21
8	2.94133e-59	0.787191	1	0.782	5.4344e-55	3	Rps20
9	1.06817e-58	0.811548	0.945	0.391	1.97356e-54	3	Ighd
10	1.1629e-58	0.758816	1	0.905	2.14857e-54	3	Rps24
11	1.52889e-58	0.668963	1	0.966	2.82478e-54	3	Rps27
12	1.02664e-57	0.646534	1	0.955	1.89683e-53	3	Rps29
13	1.75509e-57	0.720977	1	0.898	3.2427e-53	3	Rpl13
14	2.12104e-57	0.686381	1	0.898	3.91883e-53	3	Rps3a1
15	2.98415e-57	0.695729	1	0.922	5.51352e-53	3	Rpl30
16	6.46987e-57	0.634895	1	0.956	1.19537e-52	3	Rpl23
17	8.69844e-57	0.62941	1	0.965	1.60712e-52	3	Rps16
18	1.78162e-56	0.625373	1	0.932	3.29173e-52	3	Rpl9
19	1.85077e-56	0.725229	1	0.799	3.41949e-52	3	Rps19
20	1.89268e-56	0.853633	0.996	0.44	3.49691e-52	3	Cd79a
21	2.81812e-56	0.773004	0.996	0.726	5.20675e-52	3	Rpl12
22	4.67184e-56	0.763749	0.89	0.373	8.63169e-52	3	H2-Ob
23	7.86654e-56	0.687865	1	0.945	1.45342e-51	3	Rpl18a
24	3.24471e-55	0.657514	1	0.932	5.99493e-51	3	Rps10
25	5.43749e-55	0.788891	1	0.542	1.00463e-50	3	H2-Eb1
26	2.77544e-54	0.774223	0.97	0.79	5.1279e-50	3	Stk17b
27	4.53427e-54	0.68089	1	0.889	8.37752e-50	3	Rpl21
28	5.83736e-54	0.66531	0.996	0.869	1.07851e-49	3	Rpl8
29	7.46852e-54	0.637432	1	0.898	1.37988e-49	3	Rps3
30	8.7686e-54	0.625557	1	0.941	1.62009e-49	3	Rpl35a
31	2.22047e-53	0.834435	1	0.653	4.10254e-49	3	Cd74
32	7.79589e-53	0.697648	0.869	0.35	1.44037e-48	3	Pax5
33	8.35033e-53	0.779941	0.827	0.34	1.54281e-48	3	Fcmr
34	1.87516e-52	0.717261	0.996	0.667	3.46455e-48	3	Rpl36a
35	2.18861e-52	0.697946	1	0.869	4.04368e-48	3	Rps15a
36	2.25333e-52	0.706221	0.996	0.743	4.16326e-48	3	Rps4x
37	3.57334e-52	0.632203	1	0.941	6.6021e-48	3	Rpl27a
38	6.86494e-52	0.652628	1	0.903	1.26837e-47	3	Rps28
39	3.65199e-51	0.646075	0.996	0.874	6.74741e-47	3	Rpl26
40	6.07241e-51	0.780747	1	0.575	1.12194e-46	3	H2-Aa
41	1.36208e-50	0.638441	1	0.88	2.51658e-46	3	Rps15
42	1.4513e-50	0.758133	0.873	0.398	2.68143e-46	3	Gimap6
43	1.81019e-50	0.670081	1	0.895	3.34451e-46	3	Rpl13a
44	2.36073e-50	0.68403	1	0.758	4.36168e-46	3	Rpsa
45	3.46957e-50	0.651694	1	0.897	6.41037e-46	3	Rpl19
46	3.56039e-50	0.686163	1	0.81	6.57818e-46	3	Rps5
47	5.57211e-50	0.649702	1	0.914	1.0295e-45	3	Rps13
48	6.65104e-50	0.632623	0.996	0.866	1.22885e-45	3	Rpl7
49	8.67513e-50	0.631195	1	0.918	1.60282e-45	3	Rpl38
50	1.96343e-49	0.701473	0.966	0.404	3.62764e-45	3	Ly6d
51	2.00588e-49	0.67499	1	0.878	3.70606e-45	3	Rpl39
52	2.56318e-49	0.60939	1	0.934	4.73572e-45	3	Rpl34
53	3.11365e-49	0.681535	0.996	0.791	5.75277e-45	3	Rpl36
54	4.16525e-49	0.778527	0.831	0.371	7.69572e-45	3	Cd55
55	8.45939e-49	0.614247	1	0.944	1.56296e-44	3	Rpl37a
56	9.51369e-49	0.687369	0.996	0.702	1.75775e-44	3	Rpl14
57	1.42572e-48	0.665834	0.996	0.781	2.63416e-44	3	Rpl35
58	1.51224e-48	0.866067	0.616	0.224	2.79402e-44	3	P2ry10
59	1.78569e-48	0.904334	0.81	0.456	3.29923e-44	3	Stap1
60	6.15553e-48	0.658982	0.996	0.887	1.1373e-43	3	Rps7
61	3.85137e-47	0.721431	0.764	0.305	7.11578e-43	3	Gm31243
62	5.09368e-47	0.846184	0.684	0.277	9.41108e-43	3	Gm8369
63	8.97519e-47	0.617451	1	0.856	1.65826e-42	3	Rpl11
64	1.51305e-46	0.599644	1	0.911	2.79552e-42	3	Rps8
65	2.34576e-46	0.712166	1	0.571	4.33403e-42	3	H2-Ab1
66	2.41017e-46	0.623071	1	0.902	4.45303e-42	3	Rplp1
67	6.1824e-46	0.603342	1	0.804	1.14226e-41	3	Rpl5
68	1.00694e-45	0.643163	1	0.662	1.86041e-41	3	Rpl3
69	1.51301e-45	0.631459	0.865	0.364	2.79543e-41	3	H2-DMb2
70	3.53549e-45	0.652633	1	0.808	6.53216e-41	3	Rpl32
71	1.90932e-44	0.695372	0.865	0.411	3.52766e-40	3	Ralgps2
72	2.32877e-44	0.611948	0.996	0.758	4.30264e-40	3	Rpl22
73	3.14989e-44	0.643064	1	0.678	5.81974e-40	3	Rpl10a
74	3.75586e-44	0.603965	1	0.776	6.93934e-40	3	Rps17
75	1.31012e-43	0.829567	0.819	0.524	2.42058e-39	3	Cxcr4
76	1.35458e-43	0.641193	0.73	0.28	2.50272e-39	3	Vpreb3
77	1.64526e-43	0.650402	0.89	0.404	3.03979e-39	3	Bank1
78	1.04011e-42	0.685535	0.544	0.181	1.9217e-38	3	Snn
79	2.53638e-42	0.643467	0.992	0.719	4.68622e-38	3	Rps18
80	4.26253e-41	0.600334	0.992	0.792	7.87545e-37	3	mt-Cytb
81	3.45888e-40	0.680019	0.671	0.277	6.39063e-36	3	Zfp318
82	5.94137e-40	0.654243	0.671	0.26	1.09773e-35	3	Fcer2a
83	1.32322e-39	0.651271	0.911	0.574	2.44478e-35	3	Foxp1
84	1.07289e-38	0.599179	0.996	0.882	1.98228e-34	3	mt-Atp6
85	2.27727e-38	0.660978	0.726	0.348	4.20749e-34	3	Hmgn1
86	1.11472e-37	0.636682	0.722	0.375	2.05955e-33	3	Dmxl1
87	3.89244e-37	0.628879	0.899	0.557	7.19168e-33	3	Nap1l1
88	4.55717e-37	0.623659	0.903	0.494	8.41982e-33	3	Ets1
89	2.57404e-36	0.720445	0.747	0.366	4.75579e-32	3	BE692007
90	3.87238e-36	0.613617	0.924	0.609	7.15461e-32	3	Snrpg
91	5.5307e-33	0.652253	0.759	0.418	1.02185e-28	3	Man1a
92	3.33048e-32	0.662347	0.262	0.057	6.15339e-28	3	Myc
93	3.44305e-32	0.749501	0.806	0.582	6.36138e-28	3	Rel
94	4.65796e-32	0.693169	0.532	0.228	8.60604e-28	3	Hist1h1e
95	1.01058e-30	0.678114	0.675	0.345	1.86715e-26	3	Nr4a1
96	1.9115e-30	0.610478	0.709	0.38	3.5317e-26	3	Fchsd2
97	2.88008e-29	0.805947	0.578	0.306	5.32124e-25	3	Vps37b
98	5.87403e-28	0.655686	0.536	0.245	1.08529e-23	3	Pde7a
99	5.60508e-19	0.636909	0.549	0.309	1.0356e-14	3	Gpr183
100	1.48195e-18	0.636955	0.333	0.134	2.73805e-14	3	Egr3

## Sheet: cluster4
	p_val	avg_logFC	pct.1	pct.2	p_val_adj	cluster	gene
1	0	2.62598	0.937	0.015	0	4	Trbc2
2	0	2.09263	0.906	0.01	0	4	Trac
3	0	2.01612	0.912	0.022	0	4	Cd3g
4	0	1.99816	0.912	0.028	0	4	Cd3d
5	0	1.83303	0.912	0.018	0	4	Cd3e
6	0	1.77862	0.717	0.01	0	4	Tcf7
7	0	1.71355	0.849	0.013	0	4	Bcl11b
8	0	1.46342	0.792	0.016	0	4	Thy1
9	1.61906e-296	0.963126	0.616	0.003	2.99137e-292	4	Prkcq
10	2.48839e-291	1.33944	0.755	0.018	4.59755e-287	4	Skap1
11	6.72797e-287	1.37659	0.805	0.026	1.24306e-282	4	Lck
12	2.56985e-283	1.14557	0.591	0.003	4.74806e-279	4	Cd6
13	2.69788e-281	1.31831	0.591	0.004	4.98461e-277	4	Cd4
14	5.52016e-281	1.28829	0.774	0.022	1.01991e-276	4	Lat
15	2.01755e-275	1.25612	0.692	0.015	3.72763e-271	4	Cd5
16	8.30677e-272	1.10951	0.604	0.007	1.53476e-267	4	Cd28
17	1.08731e-251	1.00106	0.503	0.001	2.00892e-247	4	AC140209.1
18	1.74766e-241	1.31449	0.572	0.009	3.22898e-237	4	Lef1
19	3.11912e-241	2.16986	0.881	0.06	5.76289e-237	4	Ms4a4b
20	2.73996e-238	0.788945	0.478	0.001	5.06235e-234	4	Themis
21	1.46063e-216	1.61417	0.704	0.032	2.69865e-212	4	Il7r
22	2.27871e-216	0.969092	0.648	0.023	4.21015e-212	4	Cd247
23	1.54827e-207	2.15846	0.566	0.016	2.86059e-203	4	Trbc1
24	4.11225e-193	1.17737	0.528	0.014	7.59778e-189	4	Il2rb
25	4.44005e-191	1.08428	0.428	0.004	8.20343e-187	4	Tnfsf8
26	3.19343e-186	0.769517	0.396	0.003	5.90018e-182	4	Sh2d1a
27	3.40527e-181	0.799743	0.465	0.01	6.29157e-177	4	Itk
28	1.65508e-176	1.00883	0.459	0.01	3.05792e-172	4	Icos
29	6.75756e-176	1.33515	0.409	0.005	1.24853e-171	4	Ctla2a
30	1.68405e-153	0.79488	0.396	0.008	3.11145e-149	4	Gprin3
31	3.73997e-146	0.721673	0.434	0.014	6.90996e-142	4	2010016I18Rik
32	1.82046e-144	0.933824	0.44	0.016	3.36347e-140	4	Txk
33	5.55286e-141	0.763652	0.358	0.007	1.02595e-136	4	Gata3
34	3.71133e-138	1.01035	0.333	0.005	6.85705e-134	4	Izumo1r
35	2.85315e-133	1.00091	0.333	0.006	5.27148e-129	4	Tnfrsf4
36	7.40439e-132	1.07686	0.465	0.024	1.36803e-127	4	Rora
37	9.2058e-132	0.687063	0.377	0.011	1.70086e-127	4	Cd226
38	7.77919e-124	0.65082	0.352	0.01	1.43728e-119	4	Tox
39	1.34502e-117	1.17005	0.755	0.107	2.48505e-113	4	Inpp4b
40	2.53199e-116	1.31942	0.277	0.004	4.6781e-112	4	Nkg7
41	4.12147e-114	1.56324	0.855	0.163	7.61483e-110	4	Ms4a6b
42	6.07015e-112	1.44818	0.371	0.016	1.12152e-107	4	Ikzf2
43	1.91085e-110	1.08334	0.528	0.046	3.53049e-106	4	Il18r1
44	1.44568e-105	1.33379	0.748	0.128	2.67104e-101	4	Ccnd2
45	2.40009e-103	0.787169	0.277	0.007	4.4344e-99	4	Ctla4
46	7.87378e-99	0.851524	0.585	0.069	1.45476e-94	4	Kbtbd11
47	2.32146e-96	1.5741	0.78	0.163	4.28913e-92	4	AW112010
48	1.8673e-94	1.45125	0.912	0.259	3.45003e-90	4	H2-Q7
49	7.66228e-82	0.931704	0.333	0.022	1.41568e-77	4	Tbc1d4
50	7.27981e-81	0.751452	0.434	0.044	1.34502e-76	4	Fam189b
51	1.4497e-77	0.958238	0.497	0.064	2.67846e-73	4	Tnfrsf18
52	9.43008e-77	0.769988	0.277	0.013	1.7423e-72	4	Cxcr6
53	5.22326e-76	0.909464	0.497	0.065	9.65049e-72	4	Cd27
54	3.90322e-75	0.911846	0.654	0.128	7.21159e-71	4	Spn
55	2.72587e-73	1.1893	0.937	0.328	5.03632e-69	4	Gimap3
56	7.70551e-65	0.845403	0.623	0.13	1.42367e-60	4	Fyn
57	4.70158e-60	0.918787	0.642	0.153	8.68663e-56	4	Rinl
58	6.27084e-58	0.937326	0.78	0.221	1.1586e-53	4	Cd2
59	1.84492e-57	0.649582	0.472	0.081	3.40867e-53	4	Prkch
60	3.90562e-57	1.03811	0.987	0.716	7.21602e-53	4	Tmsb10
61	2.07506e-56	0.919763	0.679	0.188	3.83388e-52	4	Utrn
62	4.09533e-56	0.83655	0.748	0.242	7.56653e-52	4	Saraf
63	7.23429e-56	1.23952	0.585	0.134	1.33661e-51	4	Maf
64	6.73896e-53	0.928664	0.862	0.302	1.24509e-48	4	Gimap4
65	8.04959e-53	0.916375	0.66	0.184	1.48724e-48	4	Ptpn22
66	2.89216e-51	0.943855	0.686	0.199	5.34355e-47	4	Arl4c
67	3.96948e-50	0.804285	0.987	0.919	7.33401e-46	4	H2-K1
68	1.54806e-49	0.816462	0.805	0.286	2.8602e-45	4	Septin1
69	2.80864e-47	1.08567	0.503	0.114	5.18924e-43	4	Id2
70	1.22014e-46	0.988725	0.679	0.215	2.25433e-42	4	Bcl2
71	1.1764e-44	0.680721	0.579	0.153	2.17352e-40	4	Nrip1
72	1.93467e-44	0.818251	0.698	0.229	3.57449e-40	4	Chd3
73	3.55234e-44	0.740144	0.623	0.171	6.5633e-40	4	Grap2
74	7.89164e-44	0.876979	0.969	0.503	1.45806e-39	4	Ets1
75	3.52629e-43	1.24705	0.648	0.197	6.51517e-39	4	Lgals1
76	3.14757e-41	0.826652	0.805	0.358	5.81544e-37	4	Pdcd4
77	2.78676e-40	0.807471	0.723	0.253	5.14881e-36	4	Itgb7
78	6.14411e-40	0.782763	0.371	0.072	1.13519e-35	4	Nrp1
79	6.26276e-40	0.800803	0.975	0.663	1.15711e-35	4	Mbnl1
80	1.02049e-39	0.712629	0.654	0.208	1.88545e-35	4	Dgka
81	1.25529e-38	0.706816	0.912	0.397	2.31927e-34	4	Ablim1
82	2.80815e-38	0.764332	0.308	0.048	5.18834e-34	4	Rgs1
83	3.1254e-38	0.772502	0.906	0.581	5.7745e-34	4	Aes
84	1.6912e-37	0.661999	0.597	0.182	3.12466e-33	4	Tecpr1
85	6.75988e-34	1.03418	0.881	0.512	1.24896e-29	4	S100a10
86	2.54348e-33	0.806645	0.836	0.448	4.69933e-29	4	Hcst
87	1.21567e-32	0.729882	0.962	0.908	2.24607e-28	4	Rplp1
88	3.95453e-29	0.740429	0.642	0.234	7.30639e-25	4	Ahnak
89	4.13422e-29	0.69634	0.956	0.828	7.63838e-25	4	Rplp0
90	2.49464e-28	0.672908	0.723	0.296	4.60909e-24	4	S1pr1
91	4.98959e-25	0.656111	0.566	0.228	9.21877e-21	4	Rexo2
92	6.21055e-25	0.696951	0.497	0.179	1.14746e-20	4	AU020206
93	9.89452e-25	0.873142	0.767	0.463	1.82811e-20	4	Ifngr1
94	9.45573e-24	0.656876	0.962	0.737	1.74704e-19	4	Rpl12
95	2.04864e-22	0.654788	0.642	0.281	3.78507e-18	4	Ly6a
96	2.29596e-20	0.65744	0.597	0.278	4.24202e-16	4	Smc4
97	1.92386e-18	0.845913	0.509	0.213	3.55453e-14	4	S100a4
98	3.41176e-16	0.792037	0.711	0.457	6.30356e-12	4	Itgb1
99	2.43442e-11	0.764929	0.296	0.122	4.49783e-07	4	Tmem176a
100	1.20355e-10	0.834664	0.308	0.138	2.22368e-06	4	Tmem176b

## Sheet: cluster5
	p_val	avg_logFC	pct.1	pct.2	p_val_adj	cluster	gene
1	3.52261e-107	1.80932	0.973	0.247	6.50837e-103	5	Cxcr2
2	5.74935e-103	1.86182	0.871	0.188	1.06225e-98	5	Lrg1
3	1.86027e-91	2.18298	0.952	0.279	3.43703e-87	5	Retnlg
4	5.70806e-84	1.57441	0.993	0.367	1.05462e-79	5	Pglyrp1
5	8.61484e-84	1.257	0.98	0.276	1.59168e-79	5	Cd33
6	6.75953e-80	1.2472	0.857	0.223	1.24889e-75	5	Gcnt2
7	1.35605e-78	1.44397	0.98	0.365	2.50543e-74	5	Csf3r
8	5.29897e-78	1.34943	0.735	0.146	9.79037e-74	5	Steap4
9	1.11332e-77	2.02065	0.959	0.359	2.05698e-73	5	Ifitm1
10	7.66062e-77	0.901087	0.531	0.075	1.41538e-72	5	Pi16
11	9.04685e-76	0.928644	0.558	0.086	1.6715e-71	5	Mtus1
12	2.46301e-74	1.29668	0.986	0.322	4.55066e-70	5	Mmp9
13	2.77514e-74	1.44953	0.973	0.38	5.12735e-70	5	Hp
14	9.76489e-74	1.47912	0.932	0.273	1.80416e-69	5	Hdc
15	7.14875e-73	1.28313	0.952	0.405	1.3208e-68	5	Zyx
16	8.73925e-73	1.04734	0.946	0.29	1.61466e-68	5	Cd300lf
17	1.61854e-72	1.20501	0.966	0.343	2.99041e-68	5	Ccr1
18	3.05636e-71	1.91175	1	0.607	5.64694e-67	5	S100a9
19	7.00354e-71	1.33215	0.993	0.391	1.29397e-66	5	Mxd1
20	4.14126e-70	1.33725	0.993	0.476	7.6514e-66	5	Grina
21	4.38956e-70	1.36129	1	0.791	8.11016e-66	5	S100a11
22	1.6304e-69	1.29542	0.973	0.469	3.01233e-65	5	Selplg
23	4.48589e-67	1.3436	0.959	0.392	8.28814e-63	5	Gda
24	2.84151e-66	2.00034	0.973	0.5	5.24998e-62	5	Wfdc17
25	2.21196e-64	1.45411	0.932	0.35	4.08682e-60	5	Ccl6
26	2.91851e-64	1.18745	1	0.456	5.39225e-60	5	Alox5ap
27	3.16452e-64	1.37051	0.993	0.487	5.84677e-60	5	Ifitm2
28	7.53411e-64	1.08322	0.884	0.308	1.392e-59	5	Cd300ld
29	2.3478e-63	1.13918	0.844	0.283	4.3378e-59	5	Trim30b
30	1.10767e-62	1.28859	0.748	0.188	2.04654e-58	5	Il1r2
31	2.67547e-62	1.02591	0.946	0.375	4.9432e-58	5	Nfam1
32	1.30439e-61	1.36466	0.789	0.257	2.40999e-57	5	Cebpd
33	3.80538e-61	1.23145	0.714	0.19	7.03083e-57	5	Fgl2
34	3.81928e-60	1.11447	0.912	0.381	7.05649e-56	5	Ccpg1
35	5.93285e-60	1.05801	0.81	0.286	1.09615e-55	5	Dhrs7
36	1.66935e-59	1.19549	0.878	0.308	3.0843e-55	5	Slfn1
37	6.89817e-59	1.07733	0.898	0.336	1.27451e-54	5	Mcemp1
38	2.49076e-58	1.42779	0.864	0.287	4.60193e-54	5	Wfdc21
39	4.07546e-58	0.999633	0.898	0.327	7.52982e-54	5	Emilin2
40	2.83246e-57	1.4438	1	0.648	5.23326e-53	5	S100a8
41	3.20724e-57	1.12011	1	0.571	5.9257e-53	5	Tyrobp
42	8.74873e-57	1.14418	1	0.526	1.61641e-52	5	Msrb1
43	8.89628e-57	1.35352	0.816	0.305	1.64368e-52	5	Anxa1
44	2.05232e-56	1.09213	0.973	0.666	3.79187e-52	5	Picalm
45	4.34836e-55	1.02251	1	0.452	8.03404e-51	5	Gsr
46	1.01535e-54	1.00377	0.776	0.247	1.87596e-50	5	Sirpb1b
47	1.05895e-54	1.09417	0.986	0.622	1.95652e-50	5	Tpd52
48	3.18983e-54	0.978751	0.667	0.181	5.89354e-50	5	Pbx1
49	4.38683e-54	1.23199	0.952	0.66	8.10511e-50	5	Hmgb2
50	8.45851e-54	0.892332	0.735	0.241	1.56279e-49	5	Svil
51	1.81232e-53	0.95563	0.905	0.34	3.34845e-49	5	Pygl
52	3.25347e-53	1.05037	0.993	0.483	6.01111e-49	5	Anxa2
53	5.20292e-53	1.21831	0.871	0.296	9.61292e-49	5	Lcn2
54	1.67278e-52	0.978781	0.789	0.265	3.09062e-48	5	Ogfrl1
55	2.8807e-52	0.972755	1	0.77	5.32238e-48	5	Fxyd5
56	5.72606e-52	0.880999	0.905	0.332	1.05795e-47	5	Fcgr3
57	2.22907e-51	1.00145	0.946	0.554	4.11842e-47	5	Mrpl33
58	3.91721e-51	1.37686	0.986	0.455	7.23743e-47	5	Il1b
59	8.23768e-51	0.935688	0.789	0.262	1.52199e-46	5	Sirpb1c
60	1.08906e-50	0.970761	0.748	0.24	2.01215e-46	5	Slc2a3
61	9.53441e-50	0.959197	1	0.571	1.76158e-45	5	Spi1
62	4.87167e-49	1.28153	0.633	0.171	9.0009e-45	5	Mmp8
63	2.31603e-47	0.884049	0.619	0.176	4.27909e-43	5	Cpd
64	3.54551e-47	0.897199	0.68	0.213	6.55069e-43	5	Hacd4
65	3.65741e-47	0.853762	0.463	0.092	6.75743e-43	5	Prr5l
66	4.44785e-47	0.870723	0.946	0.455	8.21784e-43	5	Litaf
67	6.20996e-47	0.984128	0.966	0.7	1.14735e-42	5	Sorl1
68	1.4187e-46	1.11543	0.98	0.619	2.62119e-42	5	S100a6
69	1.53428e-46	0.946072	0.51	0.116	2.83474e-42	5	Igfbp6
70	5.32182e-46	0.886569	0.878	0.355	9.83259e-42	5	Pilra
71	1.00189e-45	1.00697	0.912	0.444	1.85109e-41	5	Emb
72	1.70846e-45	0.963785	0.626	0.188	3.15655e-41	5	Gm5150
73	7.23387e-45	0.954711	0.796	0.326	1.33653e-40	5	Nudt4
74	8.52969e-45	0.867402	1	0.879	1.57594e-40	5	Mcl1
75	1.27796e-44	0.877545	0.952	0.547	2.36117e-40	5	Adipor1
76	3.06681e-44	1.10301	0.939	0.46	5.66624e-40	5	Dusp1
77	2.71312e-43	0.903017	0.762	0.274	5.01276e-39	5	Entpd1
78	3.45992e-43	1.15033	0.728	0.294	6.39256e-39	5	Lmnb1
79	9.80697e-43	1.59339	0.687	0.213	1.81194e-38	5	G0s2
80	7.62655e-42	0.964002	0.816	0.366	1.40908e-37	5	Myadm
81	1.46968e-41	1.13616	0.728	0.269	2.71539e-37	5	Socs3
82	1.72857e-41	0.936942	0.803	0.382	3.19371e-37	5	Atg3
83	2.09413e-39	0.884703	0.973	0.689	3.86912e-35	5	Map1lc3b
84	2.56003e-39	1.00149	0.68	0.291	4.72991e-35	5	R3hdm4
85	8.44044e-39	0.930277	0.721	0.256	1.55946e-34	5	Trem1
86	1.21644e-38	0.954836	0.986	0.684	2.2475e-34	5	Zfp36
87	8.8592e-38	0.873759	0.605	0.194	1.63683e-33	5	Gk
88	3.42481e-37	0.892919	0.986	0.627	6.32769e-33	5	Pim1
89	1.14876e-33	1.30583	0.599	0.194	2.12244e-29	5	Stfa2l1
90	1.26009e-33	0.856308	0.823	0.358	2.32814e-29	5	Slc16a3
91	1.47071e-33	1.07918	0.81	0.385	2.71728e-29	5	Fos
92	3.55478e-33	1.02016	0.66	0.23	6.56782e-29	5	Asprv1
93	4.38702e-33	0.865684	0.925	0.661	8.10546e-29	5	Tspo
94	6.5652e-33	1.13319	0.503	0.15	1.21299e-28	5	Ifitm6
95	4.38897e-31	0.906088	0.653	0.27	8.10905e-27	5	H2-Q10
96	4.56001e-31	0.877787	0.707	0.264	8.42508e-27	5	Hcar2
97	8.89042e-30	0.891162	0.646	0.265	1.64259e-25	5	Gm34084
98	1.24139e-28	0.99312	0.374	0.093	2.2936e-24	5	Ly6g
99	7.95454e-28	0.878288	0.592	0.201	1.46968e-23	5	Mrgpra2b
100	1.27417e-26	1.22462	0.51	0.168	2.35416e-22	5	Gm5483

## Sheet: cluster6
	p_val	avg_logFC	pct.1	pct.2	p_val_adj	cluster	gene
1	3.89845e-137	0.875905	0.591	0.032	7.20278e-133	6	Bhlhe41
2	2.56445e-121	0.618758	0.391	0.012	4.73807e-117	6	Fcrl5
3	2.15889e-107	0.631456	0.482	0.026	3.98877e-103	6	Nid1
4	1.44154e-52	1.59238	0.836	0.263	2.66339e-48	6	Zbtb20
5	1.08545e-47	1.1118	0.791	0.211	2.00548e-43	6	Iglc1
6	3.10002e-47	0.888293	0.955	0.335	5.7276e-43	6	Mzb1
7	4.90268e-46	0.561848	0.509	0.083	9.05819e-42	6	Cacna1e
8	6.95088e-44	1.04854	0.855	0.279	1.28425e-39	6	Ly6a
9	4.82242e-42	0.997616	0.918	0.357	8.9099e-38	6	Tcf4
10	2.60282e-37	0.927327	0.991	0.43	4.80897e-33	6	Ms4a1
11	3.20832e-35	0.691572	0.891	0.312	5.9277e-31	6	Gimap4
12	6.14063e-35	0.631502	0.673	0.193	1.13454e-30	6	Ptpn22
13	6.14719e-35	0.688176	0.727	0.217	1.13576e-30	6	Gm15987
14	2.5233e-33	0.748022	0.955	0.434	4.66206e-29	6	Iglc2
15	4.5097e-31	0.825751	0.991	0.463	8.33212e-27	6	Cd79b
16	8.13993e-31	0.806267	0.991	0.434	1.50393e-26	6	Ly6d
17	1.69939e-30	0.815603	0.964	0.573	3.13979e-26	6	Nap1l1
18	1.90699e-30	0.669901	1	0.95	3.52335e-26	6	Rps12
19	1.25111e-29	0.701152	1	0.819	2.31155e-25	6	Rpl32
20	1.26615e-29	0.582713	0.518	0.129	2.33935e-25	6	Cbfa2t3
21	1.64319e-29	0.634984	0.873	0.329	3.03596e-25	6	Cd19
22	1.25416e-28	0.704271	1	0.734	2.31718e-24	6	Rps18
23	1.42487e-28	1.063	0.855	0.465	2.63259e-24	6	Plac8
24	1.59212e-28	0.688818	1	0.906	2.9416e-24	6	Rps11
25	1.81063e-28	0.792581	0.973	0.529	3.34532e-24	6	Pou2f2
26	1.82415e-28	0.742352	0.964	0.418	3.3703e-24	6	Iglc3
27	2.0201e-28	0.639707	0.936	0.388	3.73235e-24	6	H2-DMb2
28	4.75366e-28	0.628528	0.836	0.306	8.78285e-24	6	Fcrla
29	5.34958e-28	0.770122	0.9	0.363	9.88388e-24	6	Fcmr
30	6.28201e-28	0.622423	1	0.936	1.16066e-23	6	Rps10
31	7.61572e-28	0.590649	0.864	0.338	1.40708e-23	6	Tnfrsf13b
32	1.55913e-27	0.657963	1	0.919	2.88066e-23	6	Rps13
33	1.5883e-27	0.675098	1	0.696	2.93455e-23	6	Rpl10a
34	2.09621e-27	0.670486	1	0.893	3.87295e-23	6	Rps7
35	4.10437e-27	0.786889	0.991	0.471	7.58323e-23	6	Cd79a
36	6.30784e-27	0.689535	0.936	0.54	1.16544e-22	6	Napsa
37	1.4311e-26	0.671981	1	0.81	2.64409e-22	6	Rps19
38	1.74314e-26	0.633592	0.991	0.781	3.22062e-22	6	Cd37
39	2.8542e-26	0.616226	1	0.78	5.27342e-22	6	Eef1b2
40	3.04052e-26	0.664363	1	0.884	5.61767e-22	6	Rpl39
41	4.38251e-26	0.654907	1	0.829	8.09712e-22	6	Rplp0
42	5.4516e-26	0.591894	1	0.903	1.00724e-21	6	Rps3
43	1.16641e-25	0.634113	0.891	0.43	2.15506e-21	6	Man1a
44	1.71498e-25	0.633385	1	0.861	3.1686e-21	6	Rps2
45	2.58228e-25	0.643079	1	0.916	4.77103e-21	6	mt-Co3
46	3.73453e-25	0.726897	0.8	0.405	6.89992e-21	6	Dnajc7
47	5.19185e-25	0.56413	0.582	0.185	9.59246e-21	6	Farsb
48	1.39201e-24	0.639045	1	0.68	2.57188e-20	6	Rpl3
49	2.21306e-24	0.620303	1	0.821	4.08885e-20	6	Rpl29
50	3.07578e-24	0.631015	1	0.904	5.68281e-20	6	Rpl13
51	3.35961e-24	0.73023	1	0.566	6.20721e-20	6	H2-Eb1
52	4.80258e-24	0.574458	1	0.938	8.87325e-20	6	Rpl34
53	1.27526e-23	0.560882	1	0.959	2.35618e-19	6	Rpl23
54	1.39344e-23	0.600579	1	0.77	2.57452e-19	6	Rpl22
55	1.7061e-23	0.561928	0.927	0.385	3.1522e-19	6	Scd1
56	1.86291e-23	0.614936	1	0.895	3.44191e-19	6	Rpl21
57	1.88518e-23	0.589844	1	0.908	3.48305e-19	6	Rps28
58	2.6486e-23	0.585588	1	0.904	4.89355e-19	6	Rps3a1
59	2.75799e-23	0.608304	0.882	0.415	5.09566e-19	6	Swap70
60	3.98011e-23	0.657424	0.827	0.389	7.35366e-19	6	Cmah
61	4.31559e-23	0.671937	1	0.74	7.97348e-19	6	Rpl12
62	4.56048e-23	0.554796	0.891	0.428	8.42594e-19	6	Camk2d
63	5.3638e-23	0.571551	0.909	0.413	9.91015e-19	6	Ifi30
64	6.03889e-23	0.551875	1	0.913	1.11575e-18	6	Rpl18
65	9.38026e-23	0.581753	0.845	0.374	1.7331e-18	6	Cd38
66	9.99766e-23	0.603586	0.945	0.428	1.84717e-18	6	Bank1
67	1.03328e-22	0.62742	1	0.821	1.90908e-18	6	Rps5
68	1.04964e-22	0.60875	1	0.802	1.93932e-18	6	mt-Cytb
69	1.30135e-22	0.559895	1	0.907	2.40437e-18	6	Rpl28
70	1.37845e-22	0.572804	0.945	0.428	2.54683e-18	6	Ptprcap
71	1.48965e-22	0.608503	1	0.792	2.75228e-18	6	Rpl35
72	3.10921e-22	0.543478	0.991	0.777	5.74458e-18	6	Eef2
73	5.40119e-22	0.602238	1	0.876	9.97925e-18	6	Rps15a
74	6.24295e-22	0.549821	1	0.916	1.15345e-17	6	Rps8
75	8.04296e-22	0.591843	0.909	0.421	1.48602e-17	6	Mndal
76	8.43981e-22	0.571036	1	0.907	1.55934e-17	6	Rplp1
77	8.46201e-22	0.556983	1	0.942	1.56344e-17	6	mt-Co1
78	8.79486e-22	0.559593	1	0.968	1.62494e-17	6	Rps27
79	1.08618e-21	0.597513	1	0.771	2.00682e-17	6	Rpsa
80	1.19605e-21	0.56387	1	0.78	2.20982e-17	6	Rack1
81	1.23095e-21	0.550124	0.991	0.821	2.2743e-17	6	Rps6
82	2.44383e-21	0.560048	1	0.876	4.51521e-17	6	Rpl8
83	2.45111e-21	0.561853	0.955	0.598	4.52868e-17	6	Gas5
84	2.67397e-21	0.612318	0.973	0.587	4.94042e-17	6	mt-Nd5
85	2.71151e-21	0.563027	0.909	0.437	5.00979e-17	6	Ly86
86	5.16343e-21	0.568722	1	0.684	9.53996e-17	6	Rpl36a
87	8.50267e-21	0.586257	1	0.802	1.57095e-16	6	Rpl36
88	8.68542e-21	0.56841	1	0.888	1.60472e-16	6	mt-Atp6
89	1.37222e-20	0.552304	1	0.899	2.53532e-16	6	mt-Co2
90	1.80775e-20	0.650206	1	0.595	3.34001e-16	6	H2-Ab1
91	3.5696e-20	0.544949	1	0.948	6.59519e-16	6	Rpl18a
92	1.06819e-19	0.5632	1	0.717	1.97359e-15	6	Rpl14
93	1.88836e-19	0.590978	1	0.794	3.48893e-15	6	Rps20
94	2.27945e-18	0.567402	0.9	0.49	4.21151e-14	6	mt-Nd4l
95	3.99047e-18	0.542696	1	0.756	7.37279e-14	6	Rps4x
96	1.10555e-17	0.541973	0.964	0.731	2.04261e-13	6	Sub1
97	1.98532e-17	0.617208	1	0.598	3.66807e-13	6	H2-Aa
98	3.13859e-17	0.536705	1	0.918	5.79886e-13	6	Rps21
99	7.62528e-17	0.552689	1	0.91	1.40885e-12	6	Rps24
100	6.75204e-15	0.615002	1	0.672	1.24751e-10	6	Cd74

## Sheet: cluster7
	p_val	avg_logFC	pct.1	pct.2	p_val_adj	cluster	gene
1	3.93994e-18	1.53245	0.367	0.073	7.27943e-14	7	C1qb
2	1.63257e-16	1.34577	0.3	0.054	3.01633e-12	7	Pf4
3	1.49395e-14	1.23022	0.283	0.053	2.76023e-10	7	C1qa
4	6.17599e-14	1.13383	0.267	0.049	1.14108e-09	7	C1qc
5	7.72445e-12	1.10503	0.8	0.774	1.42717e-07	7	Gpx1
6	1.29745e-11	1.15399	0.567	0.224	2.39717e-07	7	S100a4
7	3.05876e-11	0.991928	0.483	0.171	5.65136e-07	7	Fn1
8	3.18063e-11	0.716861	0.933	0.997	5.87653e-07	7	Gm42418
9	1.85781e-10	1.1263	0.8	0.61	3.43248e-06	7	Lyz2
10	5.41676e-10	1.35724	0.317	0.091	1.0008e-05	7	Lpl
11	6.71364e-10	0.957328	0.283	0.074	1.24041e-05	7	Cd36
12	2.74882e-09	0.92348	1	0.989	5.07872e-05	7	Fth1
13	3.29811e-09	1.36298	0.65	0.441	6.09358e-05	7	Ifitm3
14	4.36326e-09	1.70206	0.717	0.65	8.06156e-05	7	Prdx1
15	6.97373e-09	1.64132	0.583	0.356	0.000128847	7	Spp1
16	1.18695e-08	0.700703	0.917	0.952	0.000219301	7	Ftl1
17	7.22733e-08	1.773	0.333	0.128	0.00133532	7	Mt1
18	1.90586e-07	0.566016	0.933	0.99	0.00352126	7	Tmsb4x
19	4.10897e-07	0.659547	0.817	0.932	0.00759174	7	Sh3bgrl3
20	6.64968e-07	1.22138	0.567	0.364	0.0122859	7	Apoe
21	1.51518e-06	1.16595	0.567	0.38	0.0279945	7	Ccl6
22	2.79514e-06	1.05193	0.267	0.101	0.0516429	7	Trem2
23	2.84166e-06	1.03135	0.35	0.152	0.0525025	7	Ccl9
24	2.93671e-06	0.446953	0.283	0.802	0.0542587	7	Celf2
25	4.22228e-06	0.326748	0.2	0.631	0.0780108	7	Tra2a
26	9.05034e-06	0.320629	0.083	0.411	0.167214	7	Rc3h2
27	1.12743e-05	0.386147	0.15	0.523	0.208304	7	Mgea5
28	1.29336e-05	1.14567	0.6	0.49	0.23896	7	Lgals3
29	1.72031e-05	0.328931	0.167	0.555	0.317845	7	Gm26740
30	2.12701e-05	0.362492	0.95	0.994	0.392986	7	Actb
31	2.85221e-05	0.564697	0.833	0.636	0.526974	7	S100a6
32	3.08549e-05	0.471797	0.067	0.354	0.570076	7	D1Ertd622e
33	4.63835e-05	0.493058	0.717	0.512	0.856981	7	Ifitm2
34	6.56994e-05	0.561387	0.733	0.54	1	7	Fcer1g
35	0.000103252	0.724304	0.3	0.716	1	7	Neat1
36	0.000110163	0.385421	0.2	0.588	1	7	Lyst
37	0.000141814	0.394508	0.05	0.294	1	7	Irak1
38	0.000195444	0.366739	0.05	0.287	1	7	Arid3a
39	0.000205065	0.891075	0.633	0.596	1	7	Esd
40	0.000227545	0.326681	0.133	0.428	1	7	Cr1l
41	0.000236631	0.343443	0.1	0.361	1	7	Ttc7
42	0.000338048	0.372811	0.083	0.338	1	7	Upf2
43	0.000378814	0.335397	0.05	0.273	1	7	Csrnp1
44	0.000389886	0.392381	0.117	0.394	1	7	Cdc5l
45	0.000434378	0.346869	0.067	0.3	1	7	Slc16a6
46	0.000463845	0.367207	0.283	0.691	1	7	Arf1
47	0.000638692	0.822476	0.367	0.222	1	7	Lgals1
48	0.000690564	0.392789	0.05	0.251	1	7	Kif1b
49	0.000740176	0.652872	0.6	0.478	1	7	Lst1
50	0.00100671	0.326022	0.167	0.456	1	7	Cab39
51	0.00105012	0.40733	0.15	0.433	1	7	Mirt1
52	0.00106587	0.344923	0.083	0.31	1	7	Map4k2
53	0.0010666	0.713181	0.717	0.869	1	7	Gapdh
54	0.00112947	0.351353	0.183	0.482	1	7	Psmd4
55	0.00130456	0.570584	0.767	0.705	1	7	Txn1
56	0.0013274	0.499018	0.083	0.296	1	7	Exoc5
57	0.0013805	0.344118	0.15	0.415	1	7	Trps1
58	0.0016611	1.46902	0.367	0.264	1	7	Fabp5
59	0.00182913	0.69612	0.617	0.595	1	7	Crip1
60	0.00196658	0.370559	0.1	0.326	1	7	Mapk1ip1l
61	0.00230289	0.329097	0.15	0.381	1	7	Hck
62	0.00237347	0.442589	0.133	0.369	1	7	Eps15
63	0.00260174	0.372557	0.133	0.378	1	7	Spen
64	0.00263203	0.611039	0.6	0.567	1	7	Cstb
65	0.00263495	1.05833	0.533	0.606	1	7	Gpx4
66	0.00280268	0.843804	0.3	0.179	1	7	Ms4a6c
67	0.00299816	0.974201	0.383	0.294	1	7	Anxa5
68	0.00309942	0.337331	0.083	0.275	1	7	Tmem127
69	0.00331853	0.484151	0.1	0.303	1	7	Mvp
70	0.00341921	0.335151	0.1	0.308	1	7	Tap1
71	0.00375417	0.602636	0.717	0.677	1	7	Prdx5
72	0.00380545	0.361519	0.167	0.427	1	7	Rab1
73	0.00397612	0.536891	0.117	0.337	1	7	Il6ra
74	0.00450051	0.325409	0.783	0.592	1	7	Tyrobp
75	0.00454693	0.540615	0.267	0.145	1	7	Ccr2
76	0.00461449	1.105	0.383	0.301	1	7	Dbi
77	0.00547298	0.363094	0.117	0.328	1	7	Akt1
78	0.0057309	0.497077	0.267	0.59	1	7	Mtpn
79	0.00577301	0.3509	0.117	0.325	1	7	Hcfc1r1
80	0.00580061	0.577091	0.667	0.944	1	7	Serf2
81	0.00670578	0.33854	0.15	0.371	1	7	Ypel5
82	0.00671309	0.499633	0.117	0.321	1	7	Ankrd13a
83	0.00682716	0.375114	0.083	0.26	1	7	Akirin2
84	0.00693603	0.44367	0.2	0.48	1	7	Aldh2
85	0.00701692	0.433826	0.3	0.658	1	7	Gnb1
86	0.00773629	0.511541	0.633	0.904	1	7	Cox8a
87	0.00780056	0.46004	0.183	0.431	1	7	Tmcc1
88	0.00785873	0.412067	0.167	0.391	1	7	Arl8a
89	0.0078752	0.38652	0.15	0.372	1	7	Eif4ebp1
90	0.00807456	0.373393	0.083	0.257	1	7	Aco2
91	0.00811654	0.436166	0.15	0.364	1	7	Lsm12
92	0.00818004	1.14392	0.533	0.627	1	7	Atox1
93	0.00857032	0.450916	0.617	0.485	1	7	Alox5ap
94	0.00865762	0.731207	0.117	0.313	1	7	Usp8
95	0.00883176	0.590686	0.683	0.921	1	7	Myl6
96	0.00951933	0.398549	0.75	0.86	1	7	Gabarap
97	0.00961351	0.403304	0.15	0.359	1	7	Mbp
98	0.00979033	0.357931	0.133	0.34	1	7	Hdgf
99	0.00979151	0.359881	0.15	0.353	1	7	Kcmf1
100	0.00998003	0.35362	0.117	0.312	1	7	Rara

## Sheet: cluster8
	p_val	avg_logFC	pct.1	pct.2	p_val_adj	cluster	gene
1	7.17153e-248	0.921757	0.778	0.006	1.32501e-243	8	Oosp1
2	4.13074e-239	2.04865	0.889	0.01	7.63195e-235	8	Derl3
3	3.8086e-146	3.84174	1	0.031	7.03677e-142	8	Iglv1
4	1.07011e-125	0.925924	0.593	0.01	1.97713e-121	8	Cpeb3
5	4.19697e-121	1.02485	0.63	0.012	7.75431e-117	8	Eaf2
6	8.11088e-87	5.32674	1	0.063	1.49857e-82	8	Jchain
7	1.36653e-84	1.30135	0.778	0.034	2.52481e-80	8	Pon3
8	7.76459e-74	1.59485	0.778	0.041	1.43459e-69	8	Fam46c
9	3.44249e-73	1.77532	0.741	0.037	6.36035e-69	8	Fkbp11
10	1.01059e-63	0.775126	0.556	0.021	1.86716e-59	8	Mki67
11	5.03855e-60	0.791159	0.667	0.035	9.30922e-56	8	Creb3l2
12	7.56913e-60	1.03824	0.556	0.023	1.39847e-55	8	Iglv3
13	1.87198e-50	0.723702	0.407	0.014	3.45867e-46	8	Tubb2b
14	2.56679e-47	0.815838	0.63	0.041	4.74239e-43	8	Plpp5
15	6.79893e-46	1.81394	0.815	0.083	1.25617e-41	8	Prdx4
16	6.15346e-36	1.90943	0.778	0.1	1.13691e-31	8	Creld2
17	2.60751e-35	1.91038	0.926	0.156	4.81764e-31	8	Lman1
18	1.36323e-33	0.986651	0.741	0.083	2.51871e-29	8	AI506816
19	5.32176e-32	1.53025	0.852	0.14	9.83248e-28	8	Edem2
20	7.8289e-31	1.52071	0.889	0.148	1.44647e-26	8	Txndc11
21	1.29053e-30	1.07896	0.63	0.062	2.38439e-26	8	Arfgap3
22	3.92366e-30	0.93174	0.667	0.075	7.24936e-26	8	Srprb
23	7.62927e-30	0.922286	0.741	0.093	1.40958e-25	8	Fut8
24	1.85254e-28	0.762718	0.704	0.086	3.42275e-24	8	Slamf7
25	2.54951e-27	1.81527	0.815	0.146	4.71047e-23	8	Sdf2l1
26	4.28837e-25	0.901163	0.778	0.116	7.92318e-21	8	Slc35b1
27	1.74532e-24	0.806107	0.667	0.091	3.22464e-20	8	Ergic1
28	2.68744e-24	2.93756	1	0.356	4.96531e-20	8	Mzb1
29	3.99373e-24	0.706449	0.704	0.101	7.37882e-20	8	Rgcc
30	2.71909e-22	0.770379	0.741	0.13	5.0238e-18	8	Cnpy2
31	2.5157e-21	2.30016	0.889	0.249	4.64801e-17	8	Txndc5
32	8.47078e-21	1.27781	0.778	0.16	1.56506e-16	8	Pafah1b3
33	7.45818e-19	1.99	0.815	0.243	1.37797e-14	8	Pdia4
34	8.27326e-19	1.3772	0.926	0.321	1.52857e-14	8	Selenos
35	1.31683e-18	2.17326	0.852	0.3	2.43298e-14	8	Xbp1
36	1.4232e-18	1.64476	0.815	0.243	2.6295e-14	8	Rexo2
37	1.73289e-18	1.20402	0.815	0.226	3.20169e-14	8	Spcs3
38	3.07698e-18	2.32954	0.926	0.438	5.68503e-14	8	Ssr4
39	5.62877e-18	1.50986	0.889	0.344	1.03997e-13	8	H13
40	8.36e-18	2.50167	0.963	0.553	1.54459e-13	8	Hsp90b1
41	1.18163e-17	1.19917	0.704	0.14	2.18319e-13	8	Fam214a
42	3.87678e-17	2.0359	0.889	0.337	7.16274e-13	8	Manf
43	4.60551e-17	0.88714	0.778	0.171	8.50914e-13	8	Erlec1
44	6.10267e-17	0.744611	0.704	0.133	1.12753e-12	8	Sec24a
45	8.72595e-17	1.50076	0.741	0.208	1.61221e-12	8	Fkbp2
46	1.22411e-16	0.821269	0.63	0.122	2.26166e-12	8	Zbp1
47	1.92656e-16	0.968308	0.741	0.165	3.55952e-12	8	Dnajb9
48	5.92917e-16	4.46215	1	0.804	1.09547e-11	8	Igkc
49	6.43494e-16	1.53943	0.852	0.339	1.18892e-11	8	Edem1
50	1.53372e-15	0.853395	0.704	0.153	2.83371e-11	8	Isg20
51	1.79979e-15	1.11305	0.778	0.209	3.32529e-11	8	Ssr2
52	3.72837e-15	1.52477	0.926	0.448	6.88853e-11	8	Krtcap2
53	3.74033e-15	1.77273	0.889	0.495	6.91064e-11	8	Sec11c
54	4.2966e-15	1.26284	0.926	0.491	7.9384e-11	8	Spcs2
55	1.98864e-14	1.31078	0.889	0.38	3.67421e-10	8	Pdia6
56	1.14315e-13	0.703534	0.704	0.167	2.11208e-09	8	Tceal9
57	2.81849e-13	2.2525	0.778	0.231	5.20744e-09	8	Iglc1
58	4.0548e-13	1.03561	0.815	0.248	7.49165e-09	8	Rpn1
59	4.89663e-13	4.25534	0.963	0.656	9.04701e-09	8	Ighm
60	5.32797e-13	1.02292	0.778	0.273	9.84396e-09	8	Dnajb11
61	7.22954e-13	0.98512	0.704	0.22	1.33573e-08	8	Ddost
62	7.50306e-13	0.75248	0.667	0.155	1.38627e-08	8	Lrrc59
63	8.64647e-13	1.47763	0.926	0.639	1.59752e-08	8	Ppib
64	1.90459e-12	1.18452	0.963	0.634	3.51893e-08	8	Selenok
65	6.11014e-12	1.09656	0.741	0.273	1.12891e-07	8	Mrpl57
66	6.40074e-12	0.84555	0.815	0.259	1.1826e-07	8	AI662270
67	8.89427e-12	1.42771	0.889	0.664	1.64331e-07	8	Sec61b
68	1.30964e-11	0.874907	0.667	0.182	2.41969e-07	8	D10Wsu102e
69	3.44742e-11	0.990407	0.778	0.247	6.36944e-07	8	Ero1lb
70	4.06818e-11	1.03507	0.741	0.283	7.51638e-07	8	Dnajc3
71	4.98116e-11	0.7551	0.667	0.168	9.2032e-07	8	Pqlc3
72	6.88659e-11	1.133	0.815	0.347	1.27237e-06	8	Cope
73	6.89047e-11	1.33587	0.741	0.302	1.27308e-06	8	Herpud1
74	1.14535e-10	1.10379	0.704	0.233	2.11615e-06	8	Sel1l
75	1.57754e-10	0.845947	0.704	0.2	2.91467e-06	8	Tmem248
76	1.58374e-10	0.907162	0.704	0.242	2.92611e-06	8	Clptm1l
77	2.32335e-10	0.971537	0.778	0.309	4.29261e-06	8	Hdlbp
78	2.43399e-10	0.834614	0.778	0.238	4.49704e-06	8	Pou2af1
79	2.87424e-10	0.962631	0.704	0.256	5.31044e-06	8	Ift20
80	3.12772e-10	1.84687	0.926	0.683	5.77878e-06	8	Hspa5
81	5.15355e-10	1.14989	0.815	0.355	9.5217e-06	8	Ostc
82	2.43546e-09	1.09011	0.778	0.481	4.49975e-05	8	Ndufa1
83	2.43817e-09	0.711395	0.741	0.246	4.50476e-05	8	Ufm1
84	2.82145e-09	0.877318	0.778	0.329	5.21291e-05	8	Ckap4
85	3.04734e-09	0.768428	0.556	0.136	5.63026e-05	8	Vegfa
86	8.28342e-09	0.74294	0.778	0.245	0.000153044	8	Timm17b
87	9.70582e-09	1.16287	0.704	0.365	0.000179325	8	Spcs1
88	1.62679e-08	0.784255	0.704	0.258	0.000300565	8	Nucb1
89	2.16911e-08	0.886199	0.815	0.393	0.000400764	8	Ssr3
90	5.58186e-08	0.828252	0.741	0.32	0.0010313	8	Srpr
91	5.63627e-08	0.851004	0.741	0.36	0.00104136	8	Rps27l
92	4.9101e-07	0.972295	0.852	0.482	0.0090719	8	Slc3a2
93	9.55179e-07	0.820684	0.852	0.661	0.0176479	8	Rpl36al
94	9.97912e-07	0.70619	0.741	0.25	0.0184374	8	Arl1
95	1.40107e-06	0.710629	0.778	0.37	0.0258861	8	Nme1
96	2.53695e-06	1.05806	0.667	0.356	0.0468726	8	Trp53inp1
97	8.75978e-06	1.81109	0.852	0.503	0.161846	8	Slpi
98	2.47593e-05	1.00077	0.778	0.572	0.457453	8	Jun
99	0.000117875	4.20082	0.296	0.089	1	8	Ighg3
100	0.000208308	0.721088	0.444	0.16	1	8	Trim27

## Sheet: ckuster9
	p_val	avg_logFC	pct.1	pct.2	p_val_adj	cluster	gene
1	0	3.21792	0.96	0.005	0	9	Trdc
2	0	2.30131	0.88	0.001	0	9	Cd163l1
3	0	2.2019	0.8	0.001	0	9	Trdv4
4	0	1.38045	0.84	0.002	0	9	Tcrg-C4
5	2.3409e-300	2.59129	0.92	0.006	4.32505e-296	9	Tcrg-C1
6	8.91989e-295	1.6237	0.68	0.002	1.64804e-290	9	Trgv2
7	2.37377e-294	1.62647	0.68	0.002	4.38578e-290	9	Tcrg-C2
8	4.06708e-288	1.75139	0.96	0.008	7.51434e-284	9	Actn2
9	8.10449e-258	1.37336	0.68	0.003	1.49739e-253	9	Abi3bp
10	3.30996e-240	0.958537	0.6	0.002	6.11549e-236	9	Clnk
11	2.4555e-232	1.31982	0.8	0.007	4.53678e-228	9	Zbtb16
12	2.91883e-214	1.03845	0.76	0.007	5.39284e-210	9	Rorc
13	5.89801e-198	1.21282	0.72	0.007	1.08972e-193	9	Ly6g5b
14	1.25734e-196	1.63821	0.88	0.013	2.32306e-192	9	F2r
15	3.53189e-161	1.22692	0.64	0.007	6.52551e-157	9	Aqp3
16	5.15574e-154	2.58279	0.92	0.021	9.52575e-150	9	Cxcr6
17	3.91998e-128	1.04824	0.76	0.017	7.24256e-124	9	Il2ra
18	2.28816e-119	1.62624	0.64	0.012	4.2276e-115	9	AC163354.1
19	3.32305e-116	0.995605	0.56	0.009	6.13967e-112	9	Il1r1
20	4.17997e-110	1.23633	0.84	0.026	7.72291e-106	9	Cd226
21	7.06257e-106	1.37011	0.68	0.017	1.30488e-101	9	Podnl1
22	2.51222e-105	1.59851	0.88	0.03	4.64157e-101	9	Ikzf2
23	3.41471e-79	1.44387	0.84	0.039	6.30901e-75	9	Il2rb
24	6.4097e-76	1.01481	0.52	0.014	1.18426e-71	9	Pdcd1
25	4.69752e-75	1.53179	0.84	0.044	8.67914e-71	9	Osbpl3
26	1.83658e-73	2.00877	1	0.066	3.39327e-69	9	Cd3e
27	2.88152e-66	1.75051	0.8	0.044	5.3239e-62	9	Rora
28	3.80864e-65	1.59213	0.92	0.062	7.03685e-61	9	Lat
29	2.45191e-62	1.63011	0.88	0.058	4.53014e-58	9	Thy1
30	2.49741e-61	1.81126	0.92	0.067	4.61422e-57	9	Il7r
31	3.95419e-61	1.73428	0.92	0.069	7.30576e-57	9	Il18r1
32	1.23759e-60	1.34355	0.84	0.055	2.28657e-56	9	Cd247
33	2.01457e-60	2.37622	0.92	0.071	3.72213e-56	9	Cd3g
34	4.74745e-60	1.40369	0.88	0.059	8.77139e-56	9	Bcl11b
35	7.82002e-60	1.01774	0.44	0.013	1.44483e-55	9	Krt83
36	5.7075e-58	1.79582	0.96	0.077	1.05452e-53	9	Cd3d
37	5.78607e-56	1.402	0.68	0.038	1.06903e-51	9	Cish
38	2.90694e-52	1.74005	0.88	0.067	5.37086e-48	9	Trbc2
39	1.25325e-50	1.37457	0.72	0.044	2.3155e-46	9	Trbc1
40	3.2517e-48	1.07205	0.6	0.033	6.00783e-44	9	Icos
41	5.1657e-46	2.28749	1	0.124	9.54414e-42	9	Tmem176a
42	1.09328e-42	0.939566	0.72	0.056	2.01994e-38	9	Sh2d2a
43	3.87875e-40	1.76754	0.96	0.131	7.16638e-36	9	Ramp1
44	4.84173e-40	0.934649	0.56	0.037	8.94557e-36	9	Marveld1
45	4.58466e-35	1.97325	1	0.154	8.47062e-31	9	Maf
46	4.28912e-34	1.98458	0.92	0.141	7.92458e-30	9	Tmem176b
47	5.26802e-34	1.05952	0.6	0.052	9.73319e-30	9	Atp2b4
48	2.87214e-33	1.67065	1	0.175	5.30657e-29	9	Selenop
49	4.48851e-31	1.07991	0.6	0.057	8.29297e-27	9	Ckb
50	1.26697e-30	1.63381	0.88	0.132	2.34086e-26	9	Id2
51	1.30084e-30	0.915403	0.48	0.035	2.40343e-26	9	Itk
52	3.06533e-30	1.66374	0.96	0.16	5.6635e-26	9	Ccnd2
53	4.19333e-29	1.56574	0.92	0.14	7.7476e-25	9	Ccr2
54	1.1155e-28	1.14331	0.76	0.101	2.06099e-24	9	Mgat5
55	7.84981e-27	1.23206	0.92	0.177	1.45033e-22	9	Rinl
56	9.67978e-27	0.973453	0.76	0.102	1.78844e-22	9	Il27ra
57	1.25329e-26	2.17751	0.96	0.218	2.31558e-22	9	Lgals1
58	3.5599e-26	1.03111	0.68	0.089	6.57727e-22	9	Lgals3bp
59	1.92858e-23	0.908203	0.52	0.054	3.56324e-19	9	Serpina3g
60	1.2454e-22	1.12334	0.84	0.162	2.301e-18	9	Ltb4r1
61	3.20419e-22	1.13415	0.76	0.134	5.92006e-18	9	Pi4k2a
62	8.01071e-22	1.27857	0.84	0.17	1.48006e-17	9	Blk
63	5.37665e-21	1.82007	0.92	0.225	9.93389e-17	9	S100a4
64	1.43923e-20	1.069	0.8	0.156	2.65913e-16	9	Spn
65	2.14033e-20	1.3078	1	0.253	3.95448e-16	9	Ahnak
66	1.11608e-19	1.1554	0.88	0.203	2.06206e-15	9	Runx3
67	1.13447e-19	0.930091	0.44	0.046	2.09605e-15	9	Socs1
68	1.13471e-19	1.31809	0.84	0.186	2.09648e-15	9	Rasgrp1
69	6.96035e-18	1.25969	0.96	0.302	1.28599e-13	9	Aebp2
70	7.30132e-18	0.985209	0.8	0.169	1.34899e-13	9	Tmem64
71	9.65266e-18	1.0832	1	0.294	1.78342e-13	9	H2-Q7
72	1.71691e-17	1.02376	0.88	0.214	3.17216e-13	9	Fgl2
73	1.72729e-17	1.27184	0.88	0.233	3.19134e-13	9	Septin11
74	3.08958e-16	1.23464	0.88	0.277	5.70831e-12	9	Itgb7
75	4.0538e-15	1.00758	0.8	0.218	7.4898e-11	9	Rbl2
76	4.72397e-15	1.07957	1	0.399	8.72801e-11	9	Fnbp1
77	6.05752e-15	1.50433	0.92	0.411	1.11919e-10	9	Tagln2
78	8.20397e-15	1.17823	0.44	0.061	1.51577e-10	9	Rgs1
79	1.95317e-14	0.985734	0.88	0.287	3.60868e-10	9	Anxa6
80	2.14457e-14	1.1736	0.96	0.491	3.96231e-10	9	Spcs2
81	2.27943e-14	1.36657	0.72	0.175	4.21147e-10	9	Nrip1
82	2.37996e-14	1.19362	0.8	0.244	4.39721e-10	9	Rexo2
83	4.63576e-14	0.922289	0.88	0.291	8.56503e-10	9	Fkbp1a
84	4.86176e-14	1.78105	0.92	0.532	8.98259e-10	9	S100a10
85	6.12978e-14	1.05269	0.88	0.314	1.13254e-09	9	Septin1
86	3.79801e-13	1.10921	1	0.466	7.0172e-09	9	Emb
87	7.28531e-12	1.07147	1	0.718	1.34603e-07	9	Ncor1
88	8.29272e-12	0.948818	0.72	0.204	1.53216e-07	9	Tecpr1
89	8.29399e-12	1.14246	0.88	0.446	1.5324e-07	9	Ptprcap
90	1.17952e-11	0.946368	0.68	0.176	2.17929e-07	9	Atxn1
91	1.20529e-11	1.0166	0.68	0.192	2.2269e-07	9	Fam102a
92	8.24457e-11	0.920657	0.96	0.598	1.52327e-06	9	Aes
93	1.60116e-10	1.06406	0.92	0.448	2.9583e-06	9	Pdia3
94	1.16639e-09	0.929218	0.72	0.261	2.15503e-05	9	Serpinb1a
95	1.40115e-09	0.927473	0.92	0.504	2.58877e-05	9	Tab2
96	1.68605e-09	0.94111	0.92	0.495	3.11514e-05	9	Sec11c
97	3.12548e-09	1.06474	0.64	0.202	5.77464e-05	9	Fryl
98	8.2264e-09	0.975568	0.92	0.537	0.000151991	9	Stk24
99	1.87798e-08	0.94393	0.96	0.469	0.000346975	9	Top2b
100	5.83656e-08	0.996127	0.92	0.592	0.00107836	9	Crip1
